# Supplementary material for: Genomic, physiologic, and proteomic insights into metabolic versatility in Roseobacter clade bacteria isolated from deep-sea water
Source: Sci Rep. 2016 Oct 20;6:35528. doi: 10.1038/srep35528 (PMC5071866; doi:10.1038/srep35528)
Supplement: Supplementary Table S1 [file srep35528-s2.xls]

## Sheet: Sheet1
Table S1. Quantitative comparative analysis of key enzymes identified in T. profunda JLT2016 and P. abyssi JLT2014
		Thiobacimonas profunda JLT2016			Pelagibaca abyssi JLT2014
	Function/Gene name		Chromosome	Plasmid	Chromosome	Plasmid
C/N/P metabolism	Major transporters
	ABC-type transporter components		308	77	254	101
	TRAP-type transport components		68	9	35	40
	antiporter components		13	0	12	0
	major facilitator superfamily protein		20	1	14	4
	symporter		9	0	5	0
	CO2 fixation
	ribulose-phosphate 3-epimerase	cbbE	1	0	1	0
	probable Rubsico expression protein CbbX	cbbX	1	0	1	0
	ribulose-bisphosphate carboxylase small chain	cbbS	1	0	1	0
	ribulose-bisphosphate carboxylase large chain	cbbL	1	0	1	0
	fructose-bisphosphate aldolase, class II	cbbA	1	0	1	0
	phosphoglycerate kinase	cbbK	1	0	1	0
	glyceraldehyde 3-phosphate dehydrogenase	cbbG	1	0	1	0
	transketolase	cbbT	1	0	1	0
	phosphoribulokinase	cbbP	1	0	1	0
	fructose-1,6-bisphosphatase I	cbbF	1	0	1	0
	DNA-binding transcriptional regulator, LysR family	cbbR	1	0	1	0
	Sulfur metabolism
	sulfur-oxidizing protein SoxA	soxA	1	0	1	0
	sulfur-oxidizing protein SoxB	soxB	1	0	1	0
	sulfane dehydrogenase subunit SoxC	soxC	1	0	1	0
	sulfane dehydrogenase cytochrome subunit SoxD	soxD	1	0	2	0
	cytochrome c-type biogenesis protein	soxE	1	0	1	0
	ArsR family transcriptional regulator	soxR	1	0	1	0
	regulatory protein SoxS	soxS	1	0	1	0
	Thioredoxin-related protein	soxW	1	0	1	0
	sulfur-oxidizing protein SoxX	soxX	1	0	1	0
	sulfur-oxidizing protein SoxY	soxY	3	0	1	2
	sulfur-oxidizing protein SoxZ	soxZ	1	0	1	0
	sulfide:quinone oxidoreductase	spr	1	0	2	0
	phosphoadenosine phosphosulfate reductase	apr	2	1	1	0
	sulfite reductase (NADPH) hemoprotein beta-component	dsrB	1	0	1	0
	sulfite reductase (NADPH) flavoprotein alpha-component	drrA	0	1	0	1
	sulfate adenylyltransferase	sat	1	0	1	0
	cysteine synthase A	cysK	1	0	1	0
	Adenylylsulfate kinase	cysC	1	0	1	0
	thiosulfate/3-mercaptopyruvate sulfurtransferase	tst	2	0	1	1
	sulfate permease, SulP family	sulP	2	0	2	0
	rhodanese-related sulfurtransferase		3	2	4	1
	CAZYmes (Carbohydrate Active enZYmes) and peptidase
	glycoside hydrolases		24	10	27	3
	carbohydrate esterase		5	0	5	2
	glycosyl transferase		38	6	41	4
	peptidase		71	6	75	13
	Pectin degradation
	Polygalacturonase		1	0	0	0
	unsaturated rhamnogalacturonyl hydrolase		1	0	0	0
	Exopolysaccharide biosynthesis
	exopolysaccharide biosynthesis protein YbjH	YbjH	1	1	1	0
	group 4 capsule polysaccharide lipoprotein, YjbF	YjbF	1	1	1	0
	uncharacterized protein involved in exopolysaccharide biosynthesis		2	1	3	0
	capsular exopolysaccharide family		0	1	0	0
	Sugar transferase involved in LPS biosynthesis		1	1	2	0
	Nitrogen metabolism
	ammonium transporter, Amt family	amt	1	0	1	0
	urease subunit gamma	ureA	1	0	1	0
	urease subunit beta	ureB	2	0	1	0
	urease subunit alpha	ureC	2	0	1	0
	urease accessory protein	ureD	1	0	0	0
	urease accessory protein	ureE	1	0	1	0
	urease accessory protein	ureF	2	0	1	0
	urease accessory protein	ureG	1	0	0	0
	urease accessory protein	ureH	1	0	1	0
	urease accessory protein	ureR	2	0	1	0
	MFS transporter, NNP family, nitrate/nitrite transporter	nasA	1	0	0	0
	nitrite reductase (NADH) large subunit	nirB	2	0	1	0
	nitrite reductase (NADH) small subunit	nirD	2	0	1	0
	nitrite reductase (NO-forming)	nirK	1	0	0	0
	nitric oxide reductase subunit B	norB	1	0	0	0
	nitric oxide reductase subunit C	norC	1	0	0	0
	nitric oxide reductase NorD protein	norD	1	0	0	0
	nitric oxide reductase NorQ protein	norQ	1	0	0	0
	nitrite transport system substrate-binding protein	nasF	1	0	1	0
	nitrite transport system permease	nasE	1	0	1	0
	nitrite transport system ATP-binding protein	nasD	1	0	1	0
	Phosphorus metabolism
	phosphonate transport system substrate-binding protein	phnD	1	1	1	1
	phosphonate transport system ATP-binding protein	phnC	0	1	1	1
	phosphonate transport system permease protein	phnE	1	2	2	1
	ribophosphonate triphosphate synthase subunit PhnG	phnG	0	1	2	0
	ribophosphonate triphosphate synthase subunit PhnH	phnH	0	1	2	0
	ribophosphonate triphosphate synthase subuit PhnI	phnI	0	1	2	0
	rhosphoribosyl phosphonate carbon-phosphorus lyase	phnJ	0	1	2	0
	putative phosphonate transport system ATP-binding protein	phnK	0	1	2	0
	ribophosphonate triphosphate synthase subunit PhnL	phnL	0	1	2	0
	ribophosphonate triphosphate hydrolase	phnM	2	1	5	0
	ribose 1,5-bisphosphokinase	phnN	0	1	1	0
	phosphonate utilization regulatory gene	phnF	0	1	1	0
	phosphoribosyl 1,2-cyclic phosphate phosphodiesterase	phnP	1	0	1	0
	GntR family transcriptional regulator, phosphonate transport system regulatory protein	phnR	0	1	2	0
	two-component system, OmpR family, phosphate regulon response regulator PhoB	phoB	1	0	1	0
	two-component system, OmpR family, phosphate regulon sensor histidine kinase PhoR	phoR	1	0	1	0
	polyphosphate kinase	ppk	1	0	3	0
	alkaline phosphatase	phoA	1	0	1	0
	phosphate transport system permease protein	pstA	1	0	1	0
	phosphate transport system permease protein	pstC	1	0	1	0
	phosphate transport system substrate-binding protein	pstS	2	0	2	0
	phosphate transport system ATP-binding protein	ptsB	1	0	1	0
Transposase,recombinaseintegrase and DNA repair	Transposase, Recombinase, integrase
	transposase		44	36	51	20
	mobile element protein		6	5	1	2
	site-specific DNA recombinase xerD	xerD	21	16	6	3
	integrase	int	14	9	4	0
	recombinase xerC	xerC	1	0	1	0
	recombination protein RecA	recA	1	0	1	0
	recombination protein RecR	recR	1	0	1	0
	DNA repair
	double-strand break repair protein AddB	addB	1	0	1	0
	alkylated DNA repair protein (DNA oxidative demethylase)	alkB	1	0	1	0
	3-methyladenine DNA glycosylase Tag	tag	0	0	1	0
	3-methyladenine DNA glycosylase AlkC	alkC	0	0	1	0
	3-methyladenine DNA glycosylase AlkD	alkD	0	0	1	0
	DNA mismatch repair protein MutL	mutL	1	0	1	0
	DNA mismatch repair protein MutS	mutS	1	0	1	0
	DNA repair protein RadA/Sms	radA	1	0	1	0
	DNA repair protein RadC	radC	2	1	3	0
	DNA replication and repair protein RecF	recF	1	0	1	0
	DNA repair protein RecN (Recombination protein N)	recN	1	1	1	0
	DNA repair protein RecO (recombination protein O)	recO	1	0	1	0
	Very-short-patch mismatch repair endonuclease (G-T specific)		1	0	0	0
	exonuclease SbcCD		2	1	0	0
	8-oxo-dGTP pyrophosphatase	mutT	3	0	3	0
	DNA repair photolyase	phrA	1	0	1	0
	holliday junction DNA helicase RuvA	ruvA	1	0	1	0
	holliday junction DNA helicase RuvB	ruvB	1	0	1	0
	holliday junction DNA helicase RuvC	ruvC	1	0	1	0
	uracil-DNA glycosylase	unp	2	0	2	0
	deoxyribodipyrimidine photolyase	phrB	1	0	1	0
	O6-methylguanine-DNA-protein-cysteine methyltransferase	ogt	1	0	1	0
	formamidopyrimidine-DNA glycosylase	mutM	1	0	1	0
Oxidation	Aerobic respiration
	cytochrome c oxidase cbb3-type subunit 1	ccoN	2	0	1	0
	cytochrome c oxidase cbb3-type subunit 2	ccoO	2	0	1	0
	cytochrome c oxidase cbb3-type subunit 3	ccoP	3	1	2	0
	cytochrome c oxidase cbb3-type subunit 4	ccoQ	1	0	1	0
	ubiquinol-cytochrome c reductase cytochrome c1 subunit	petA	1	0	1	0
	ubiquinol-cytochrome c reductase cytochrome b subunit	petB	1	0	1	0
	ubiquinol-cytochrome c reductase iron-sulfur subunit	petC	1	0	1	0
	cytochrome d ubiquinol oxidase subunit I	cydA	2	0	1	0
	cytochrome d ubiquinol oxidase subunit II	cydB	2	0	1	0
	cytochrome o ubiquinol oxidase subunit IV	cyoD	2	0	1	0
	cytochrome o ubiquinol oxidase subunit III	cyoC	1	0	1	0
	cytochrome o ubiquinol oxidase subunit I	cyoB	2	0	1	0
	cytochrome o ubiquinol oxidase subunit II	cyoA	2	0	1	0
	cytochrome c oxidase subunit III		1	0	1	0
	cytochrome c oxidase assembly protein subunit 11		1	0	1	0
	cytochrome c oxidase subunit II		2	0	1	0
	cytochrome c oxidase subunit I		2	0	1	0
	cytochrome c oxidase assembly protein subunit 15		1	0	1	0
	cytochrome c oxidase accessory protein FixG		1	0	1	0
	cytochrome c		10	0	8	2
	cytochrome b		1	0	2	0
	cytochrome c553		3	1	1	0
	cytochrome c556		3	1	3	0
	cytochrome b561		2	0	2	0
	Oxidation of hydrogen by Ni/Fe hydrogenases
	hydrogenase accessory protein	hupE	1	0	0	0
	hydrogenase maturation factor HoxV/HupK	hupK	1	0	0	0
	ferredoxin hydrogenase small subunit	hupS	1	0	0	0
	hydrogenase large subunit	hupV	1	0	0	0
	hydrogenase-1 operon protein HyaE	hyaE	1	0	0	0
	hydrogenase-1 operon protein HyaF	hyaF	1	0	0	0
	[NiFe] hydrogenase assembly chaperone, HybE family	hybE	1	0	0	0
	hydrogenase small subunit	hydA	1	0	0	0
	hydrogenase large subunit	hydB	1	0	0	0
	Ni/Fe-hydrogenase 1 B-type cytochrome subunit	hydC	1	0	0	0
	hydrogenase maturation protease	hydD	1	0	0	0
	hydrogenase nickel incorporation protein HypA/HybF	hypA/F	1	0	0	0
	hydrogenase nickel incorporation protein HypB	hypB	1	0	0	0
	hydrogenase expression/formation protein HypC	hypC	2	0	0	0
	hydrogenase expression/formation protein HypD	hypD	1	0	0	0
	hydrogenase expression/formation protein HypE	hypE	1	0	0	0
	hydrogenase maturation protein HypF	hypF	1	0	0	0
	Oxidation of carbon-monoxide
	carbon-monoxide dehydrogenase large subunit	cosL	3	0	3	1
	carbon-monoxide dehydrogenase medium subunit	cosM	2	0	2	2
	carbon-monoxide dehydrogenase small subunit	cosS	1	0	2	2
	Oxidation of formate
	formate dehydrogenase major subunit	fdhA	2	0	1	0
	formate dehydrogenase iron-sulfur subunit	fdhB	2	0	1	0
	formate dehydrogenase subunit gamma	fdhC	2	0	1	0
	formate dehydrogenase subunit delta	fdhD	1	0	1	0
	Other oxidoreductases
	succinate dehydrogenase iron-sulfur subunit	frdA	1	0	1	0
	succinate dehydrogenase flavoprotein subunit	frdB	1	0	1	2
	succinate dehydrogenase cytochrome b subunit	frdC	1	0	1	0
	NADH-quinone oxidoreductase subunit A	nuoA	1	0	1	0
	NADH-quinone oxidoreductase subunit B	nuoB	1	0	1	0
	NADH-quinone oxidoreductase subunit C	nuoC	1	0	1	0
	NADH-quinone oxidoreductase subunit D	nuoD	1	0	1	0
	NADH-quinone oxidoreductase subunit E	nuoE	2	0	2	0
	NADH-quinone oxidoreductase subunit F	nuoF	1	0	1	0
	NADH-quinone oxidoreductase subunit G	nuoG	1	0	1	0
	NADH-quinone oxidoreductase subunit H	nuoH	1	0	1	0
	NADH-quinone oxidoreductase subunit I	nuoI	1	0	1	0
	NADH-quinone oxidoreductase subunit J	nuoJ	1	0	1	0
	NADH-quinone oxidoreductase subunit K	nuoK	1	0	1	0
	NADH-quinone oxidoreductase subunit L	nuoL	1	0	1	0
	NADH-quinone oxidoreductase subunit M	nuoM	1	0	1	0
	NADH-quinone oxidoreductase subunit N	nuoN	1	0	1	0
	NAD(P)H-quinone oxidoreductase		1	0	1	0
	NADPH-quinone oxidoreductase		7	1	3	3
Seretory pathways	Type IV secretion system
	conjugative transfer signal peptidase TraF	TraF	2	0	1	0
	P-type conjugative transfer protein TrbJ	TrbJ	2	0	1	0
	conjugative transfer region protein TrbK	TrbK	2	0	1	0
	type IV secretion system protein TrbL	TrbL	2	0	1	0
	type IV secretion system protein VirB1	VirB1	1	3	1	2
	type IV secretion system protein VirB10	VirB10	2	2	1	1
	type IV secretion system protein VirB11	VirB11	2	2	1	1
	type IV secretion system protein VirB2	VirB2	2	3	1	1
	type IV secretion system protein VirB3	VirB3	2	3	1	1
	type IV secretion system protein VirB4	VirB4	2	3	1	1
	type IV secretion system protein VirB5	VirB5	2	2	1	1
	type IV secretion system protein VirB6	VirB6	0	2	1	1
	type IV secretion system protein VirB8	VirB8	0	2	1	1
	type IV secretion system protein VirB9	VirB9	2	2	1	1
	type IV secretion system T-DNA border endonuclease VirD2	VirD2	2	3	1	0
	type IV secretion system protein VirD4	VirD4	2	4	1	2
	conjugative transfer protein TrbE	TrbE	0	0	1	0
	Type II secretory system
	type II secretory pathway, component PulK	pulK	1	0	1	0
	prepilin signal peptidase PulO (type II secretory pathway) or related peptidase	pulO	1	0	1	0
	type II secretory pathway, component PulD	pulD	1	0	0	0
	type II secretory pathway, component PulM	pulM	1	0	1	0
	type II secretory pathway, component PulL	pulL	1	0	1	0
	type II secretory pathway, component PulJ	pulJ	1	0	1	0
	type II secretory pathway, component PulI	pulI	1	0	1	0
	tfp pilus assembly protein FimT	FimT	1	0	0	0
	type II secretory pathway, pseudopilin PulG	pulG	1	0	2	0
	type II secretory pathway, component PulF	pulF	2	0	1	0
	type II secretory pathway ATPase GspE/PulE	pulE	1	0	1	0
Responses to stress	Protection against oxidative stress
	superoxide dismutase, Fe-Mn family	sod1	2	1	1	1
	superoxide dismutase, Cu-Zn family	sod2	1	0	0	0
	cytochrome c peroxidase	ccp	3	0	4	1
	thioredoxin	trx	4	1	4	1
	thioredoxin reductase	trxB	3	0	1	0
	Biosynthesis of compatible solutes osmoprotectants
	diaminobutyrate-2-oxoglutarate transaminase	ectA	1	0	1	0
	L-2,4-diaminobutyric acid acetyltransferase	ectB	1	0	1	0
	L-ectoine synthase	ectC	1	0	1	0
	ectoine hydrolase	ectD	3	0	1	0
	choline dehydrogenase		5	1	4	3
	betaine aldehyde dehydrogenase		1	1	1	1
	Protection against low temperature stress
	antifreeze protein, type I	−	1	0	1	0
	cold shock protein	−	4	0	4	0
Motility and chemotaxis	Bacterial chemotaxis
	aerotaxis receptor	aer	1	0	1	0
	two-component system, chemotaxis family, sensor kinase CheA	cheA	1	0	1	0
	two-component system, chemotaxis family, response regulator CheB	cheB	1	0	1	0
	two-component system, chemotaxis family, CheB/CheR fusion protein	cheBR	1	0	0
	chemotaxis protein CheD	cheD	1	0	1	0
	chemotaxis protein methyltransferase CheR	cheR	1	0	1	0
	purine-binding chemotaxis protein CheW	cheW	1	0	1	0
	two-component system, chemotaxis family, response regulator CheY	cheY	3	0	3	0
	methyl-accepting chemotaxis protein	mcp	6	0	8	0
	chemotaxis protein MotA	MotA	1	0	1	1
	chemotaxis protein MotB	MotB	3	0	2	3
	Flagelly assembly
	flagellar protein FlaF	FlaF	1	0	1	1
	protein FlbT	FlbT	1	0	1	1
	flagella basal body P-ring formation protein FlgA	FlgA	1	0	1	1
	flagellar basal-body rod protein FlgB	FlgB	1	0	1	1
	flagellar basal-body rod protein FlgC	FlgC	1	0	1	1
	flagellar hook protein FlgE	FlgE	1	0	1	1
	flagellar basal-body rod protein FlgF	FlgF	1	0	1	1
	flagellar basal-body rod protein FlgG	FlgG	1	0	1	1
	flagellar L-ring protein precursor FlgH	FlgH	1	0	1	1
	flagellar P-ring protein precursor FlgI	FlgI	1	0	1	0
	flagellar hook-associated protein 1 FlgK	FlgK	1	0	1	1
	flagellar hook-associated protein 3 FlgL	FlgL	1	0	1	1
	flagellar biosynthesis protein FlhA	FlhA	1	0	1	1
	flagellar biosynthetic protein FlhB	FlhB	1	0	1	1
	flagellar hook-basal body complex protein FliE	FliE	1	0	1	1
	Flagellar basal body-associated protein FliL	FliL	2	0	2	1
	flagellar biosynthetic protein FliQ	FliQ	1	0	1	1
	flagellar biosynthetic protein FliR	FliR	1	0	1	1
	flagellin		1	0	2	1
	flagellum-specific ATP synthase		1	0	1	1
	flagellar assembly protein FliH	FliH	1	0	1	1
	flagellar biosynthetic protein FliP	Flip	1	0	1	1
	flagellar basal-body rod modification protein FlgD	FlgD	1	0	1	1
	flagellar motor switch protein FliM	FliM	1	0	0	1
	flagellar motor switch protein FliN/FliY	FliN/FliY	1	0	2	1
	Flagellar motility protein MotE, a chaperone for MotC folding	MotE	1	0	1	1
	flagellar M-ring protein FliF	FliF	1	0	1	1
	flagellar motor switch protein FliG	FliG	1	0	1	1
	flagellar export protein FliJ	FliJ	0	0	0	1
	Flagellar hook-length control protein FliK	Flik	1	0	0	1
Gene transfer agent	Gene transfer agent
	putative phage tail protein		1	0	1	0
	putative phage cell wall peptidase, NlpC/P60 family		1	0	1	0
	phage conserved hypothetical protein BR0599		1	0	1	0
	TIGR02217 family protein		1	0	1	0
	phage tail tape measure protein, lambda family		1	0	1	0
	phage conserved hypothetical protein		1	0	1	0
	phage tail tube protein, GTA-gp10		1	0	1	0
	phage major tail protein, TP901-1 family		1	0	1	0
	protein of unknown function (DUF3168)		1	0	1	0
	head-tail adaptor		1	0	1	0
	phage conserved hypothetical protein, phiE125 gp8 family		1	0	1	0
	phage major capsid protein, HK97 family		1	0	1	0
	hypothetical protein		1	0	1	0
	gene Transfer Agent associated protein Pden 2900		1	0	1	0
	phage portal protein, HK97 family		1	0	1	0
	putative acetyltransferase		1	0	1	0
	large terminase phage packaging protein		1	0	1	0
	gene Transfer Agent (GTA) ORF01		1	0	1	0
