# Supplementary material for: Genomic, physiologic, and proteomic insights into metabolic versatility in Roseobacter clade bacteria isolated from deep-sea water
Source: Sci Rep. 2016 Oct 20;6:35528. doi: 10.1038/srep35528 (PMC5071866; doi:10.1038/srep35528)
Supplement: Supplementary Table S2 [file srep35528-s3.xls]

## Sheet: 2016
Table S2. Predicted transporter systems and their substrates in T. profunda JLT2016 and P. abyssi JLT2014*
		Thiobacimonas profunda JLT2016		Pelagibaca abyssi JLT2014
	Substrates names	Chromosome	Plasmid	Chromosome	Plasmid
	Uptake
Carbohydrate and carbohydrate derivatvies	glycerol	0	1	0	0
	glycerol-3-phosphate	0	1	0	1
	oligogalacturonide	0	1	0	0
	trehalose/maltose	0	1	0	0
	L-arabinose	1	0	0	0
	arabinose polymer	1	0	1	0
	gluconate	1	0	0	0
	glucose/mannose	1	0	0	0
	sorbitol/mannitol	1	0	0	1
	alpha-glucoside	1	0	1	0
	sn-glycerol 3-phosphate	2	0	1	0
	ribose	4	4	3	3
	xylitol	1	0	0	0
	unknown sugar	11	0	5	0
Carboxylic acids	Di- and tricarboxylate	24	4	9	13
	acetate	1	0	1	0
Bicarbonate	bicarbonate	1	0	1	0
Inorganic/organic nitrogen compounds	amino acid	19	2	13	3
	Di/oligopeptide	1	2	0	2
	urea	1	0	1	0
	ammonia	2	0	2	0
	nitrate/nitrite	2	0	1	0
	putrescine	1	0	1	0
Inorganic/organic phosphorus compounds	phosphonate	1	1	1	1
	phosphate	3	0	3	0
Sulfate	sulfate	2	0	2	0
Metal ion/iron complex	cobalt/nickel	0	0	1	0
	iron complex	2	1	2	0
	iron(III)	2	0	1	0
	magnesium	2	0	2	0
	magnesium/cobalt	2	0	2	0
	manganese/iron	3	1	2	0
	mercuric	0	2	0	1
	molybdate	1	0	1	0
	tungstate	1	0	0	0
	zinc	2	1	3	1
Vitamin	biotin	1	0	0	1
	thiamine	1	0	1	0
	vitamin B12	1	0	1	0
Fatty acid	long-chain fatty acid	1	0	1	1
Nucelobase	nucleobase	2	0	1	0
Misellaneous	peptide/nickel	9	1	10	7
	nitrate/taurin/sulfonate/bicarbonate	5	0	3	4
	Formate/nitrite	1	0	0	0
	spermidine/putrescine	8	1	7	2
	choline/glycine/betaine	3	0	1	1
	glycine betaine/proline	2	0	1	2
Others	tartrate	0	0	0	1
	chromate	1	0	1	0
	erythritol	1	1	0	0
	hydroxymethylpyrimidine	1	0	0	0
	microcin C	1	0	1	0
	Export
Polysaccharide	lipopolysaccharide	2	0	2	0
	polysaccharide	4	2	3	1
Heavy metal	arsenite	1	0	1	1
	cobalt-zinc-cadmium	1	2	2	2
Others	lipoprotein	1	0	1	0
	arabinose	7	0	9	0
	L-lysine	1	0	1	0
	threonine/homoserine	10	0	10	0
	heme	1	0	1	0
* The transporter related multiple domains encode as one polypeptide.
