# Supplementary material for: Genomic, physiologic, and proteomic insights into metabolic versatility in Roseobacter clade bacteria isolated from deep-sea water
Source: Sci Rep. 2016 Oct 20;6:35528. doi: 10.1038/srep35528 (PMC5071866; doi:10.1038/srep35528)
Supplement: Supplementary Table S3 [file srep35528-s4.xls]

## Sheet: Sheet1
Table S3. Predicted CRISRPS-Cas sytem, mobile genomic elements, and genomic islands in the complete genomes of roseobacters.
	CRISPR-Cas system	Transposases	Plasmid	Genomic island size (Kbp)	Genomic island size/Chromosome size (%)	Gene transfer agents (GTA)
Thiobacimonas profunda JLT2016	0	27	8	351.599	7.74447	1
Pelagibaca abyssi JLT2014	1	24	8	369.376	8.79467	1
Roseobacter denitrificans OCh 114	0	18	4	273.726	6.62775	1
Roseobacter litoralis Och 149	0	53	3	358.914	7.95818	1
Ruegeria pomeroyi DSS-3	0	18	1	240.278	5.84618	1
Ruegeria sp. TM1040	0	14	2	100.38	3.13687	1
Phaeobacter gallaeciensis DSM17395	0	18	7	255.098	6.67796	1
Phaeobacter gallaeciensis 2.10	0	16	7	204.725	5.41601	1
Octadecabacter antarcticus 307	0	208	1	704.799	14.6528	1
Octadecabacter arcticus 238	0	644	2	593.754	11.4183	1
Jannaschia sp. CCS1	0	4	1	218.368	5.05481	1
Dinoroseobacter shibae DFL-12	1	48	5	257.481	6.79369	1
