# Supplementary material for: Genomic, physiologic, and proteomic insights into metabolic versatility in Roseobacter clade bacteria isolated from deep-sea water
Source: Sci Rep. 2016 Oct 20;6:35528. doi: 10.1038/srep35528 (PMC5071866; doi:10.1038/srep35528)
Supplement: Supplementary Table S4 [file srep35528-s5.xls]

## Sheet: Sheet1
Table S4. Predicted prophages in T. profunda JLT2016 and P. abyssi JLT2014
		Region position	Length (Kbp)	CDS	GC%
Thiobacimonas profunda JLT2016	1	3844-46215	40	52	67
	2	1900226-1938156	41	37	65
Pelagibaca abyssi JLT2014	1	203371-243869	41	48	64
	2	2182289-2206342	24	26	63
	3	2773463-2797793	24	40	65
	4	2797793-2814278	17	13	64
	5	3177012-3216227	39	51	64
