# Supplementary material for: Genomic, physiologic, and proteomic insights into metabolic versatility in Roseobacter clade bacteria isolated from deep-sea water
Source: Sci Rep. 2016 Oct 20;6:35528. doi: 10.1038/srep35528 (PMC5071866; doi:10.1038/srep35528)
Supplement: Supplementary Table S5 [file srep35528-s6.xls]

## Sheet: JLT2016 Gene Island view
Table S5. Genomic context of predicted genomic islands of T. profunda JLT2016
	IMG ID	Gene start	Gene end	Strand	Gene annotation	Prediction method 1	Prediction method 2
Island 1, range: 25,364-29,836, size (bp): 4,472, gene count: 6
	2631098410	24885	25367	-	hypothetical protein		SIGI-HMM
	2631098411	25364	25798	-	hypothetical protein		SIGI-HMM
	2631098412	26540	26776	+	hypothetical protein		SIGI-HMM
	2631098413	27420	27596	-	hypothetical protein		SIGI-HMM
	2631098414	27628	28980	-	hypothetical protein		SIGI-HMM
	2631098415	29639	29836	+	hypothetical protein		SIGI-HMM
Island 2, range: 46,215-64,978, size (bp): 18,763, gene count: 16
	2631098428	46394	46525	-	hypothetical protein	IslandPath-DIMOB
	2631098429	46765	47805	-	transposase	IslandPath-DIMOB
	2631098430	49011	49124	-	hypothetical protein	IslandPath-DIMOB
	2631098431	49239	52280	+	putative calcium-binding protein	IslandPath-DIMOB
	2631098432	52348	52554	+	Integrase core domain-containing protein	IslandPath-DIMOB
	2631098433	53143	54408	-	arabinose efflux permease family protein	IslandPath-DIMOB
	2631098434	54829	55731	-	hypothetical protein	IslandPath-DIMOB
	2631098435	56056	57411	-	putative calcium-binding protein	IslandPath-DIMOB
	2631098436	57558	58073	-	hypothetical protein	IslandPath-DIMOB
	2631098437	58065	59927	+	vitamin B12 transporter	IslandPath-DIMOB
	2631098438	59914	60747	+	iron complex transport system substrate-binding protein	IslandPath-DIMOB
	2631098439	60744	61721	+	iron complex transport system permease protein	IslandPath-DIMOB
	2631098440	61718	62467	+	iron complex transport system ATP-binding protein	IslandPath-DIMOB
	2631098441	62464	63249	+	iron complex transport system substrate-binding protein	IslandPath-DIMOB
	2631098442	63378	64181	+	TatD DNase family protein	IslandPath-DIMOB
	2631098443	64163	64978	+	phosphoribosyl 1,2-cyclic phosphate phosphodiesterase	IslandPath-DIMOB
Island 3, range: 248,897-259,007, size (bp): 10,110, gene count: 18
	2631098631	248897	249397	+	uncharacterized copper-binding protein	IslandPath-DIMOB
	2631098632	249417	249704	+	hypothetical protein	IslandPath-DIMOB
	2631098633	249705	249965	-	27kDa outer membrane protein	IslandPath-DIMOB	SIGI-HMM
	2631098634	250274	250726	-	cytochrome c, mono- and diheme variants family	IslandPath-DIMOB	SIGI-HMM
	2631098635	250738	251193	-	multicopper oxidase	IslandPath-DIMOB	SIGI-HMM
	2631098636	251253	251996	-	cytochrome c, mono- and diheme variants family	IslandPath-DIMOB	SIGI-HMM
	2631098637	252024	252224	+	hypothetical protein	IslandPath-DIMOB	SIGI-HMM
	2631098638	252194	252805	-	cytochrome c556	IslandPath-DIMOB	SIGI-HMM
	2631098639	252846	253190	-	hypothetical protein	IslandPath-DIMOB	SIGI-HMM
	2631098640	253190	253648	-	cytochrome C oxidase, cbb3-type, subunit III	IslandPath-DIMOB	SIGI-HMM
	2631098641	253673	254011	-	Ykud domain-containing protein	IslandPath-DIMOB	SIGI-HMM
	2631098642	254483	254776	+	Putative transposase of IS4/5 family (DUF4096)	IslandPath-DIMOB	SIGI-HMM
	2631098643	254910	255173	-	putative membrane protein	IslandPath-DIMOB
	2631098644	255221	256630	-	hypothetical protein	IslandPath-DIMOB
	2631098645	256627	257349	-	two-component system, OmpR family, response regulator	IslandPath-DIMOB
	2631098646	257521	258132	+	calmodulin	IslandPath-DIMOB
	2631098647	258205	258576	+	protein of unknown function DUF302	IslandPath-DIMOB
	2631098648	258573	259007	+	Ion channel	IslandPath-DIMOB
Island 4, range: 1,101,839-1,124,620, size (bp): 22,781, gene count: 21
	2631099507	1101839	1102048	+	hybrid cluster protein-associated redox disulfide domain-containing protein	IslandPath-DIMOB
	2631099508	1102103	1102798	-	cAMP-binding protein	IslandPath-DIMOB
	2631099509	1102898	1103326	+	pseudoazurin	IslandPath-DIMOB
	2631099510	1103405	1104616	+	uncharacterized protein involved in response to NO	IslandPath-DIMOB
	2631099511	1105045	1105821	-	transposase	IslandPath-DIMOB	SIGI-HMM
	2631099512	1106030	1107193	+	site-specific recombinase XerD	IslandPath-DIMOB	SIGI-HMM
	2631099513	1107190	1108560	+	phage integrase family protein	IslandPath-DIMOB	SIGI-HMM
	2631099514	1108527	1109561	+	site-specific recombinase XerD	IslandPath-DIMOB	SIGI-HMM
	2631099515	1109795	1111444	+	putative transposase	IslandPath-DIMOB	SIGI-HMM
	2631099516	1111578	1112327	+	TniB protein	IslandPath-DIMOB	SIGI-HMM
	2631099517	1113112	1113882	-	C-5 cytosine-specific DNA methylase	IslandPath-DIMOB	SIGI-HMM
	2631099518	1114202	1114516	+	DNA mismatch endonuclease, patch repair protein	IslandPath-DIMOB	SIGI-HMM
	2631099519	1114878	1117394	-	protein of unknown function (DUF3883)	IslandPath-DIMOB	SIGI-HMM
	2631099520	1117445	1118377	+	Transposase DDE domain-containing protein	IslandPath-DIMOB	SIGI-HMM
	2631099521	1118698	1119435	-	transposase	IslandPath-DIMOB	SIGI-HMM
	2631099522	1119686	1120849	+	site-specific recombinase XerD	IslandPath-DIMOB	SIGI-HMM
	2631099523	1120846	1122216	+	phage integrase family protein	IslandPath-DIMOB	SIGI-HMM
	2631099524	1122183	1123217	+	site-specific recombinase XerD	IslandPath-DIMOB	SIGI-HMM
	2631099525	1123325	1123582	-	transposase	IslandPath-DIMOB	SIGI-HMM
	2631099526	1123702	1123938	+	mobile element protein	IslandPath-DIMOB	SIGI-HMM
	2631099527	1124417	1124620	+	very-short-patch mismatch repair endonuclease (G-T specific)	IslandPath-DIMOB	SIGI-HMM
Island 5, range: 1,178,997-1,187,122, size (bp): 8,125, gene count: 8
	2631099581	1178997	1180028	+	cation:H+ antiporter	IslandPath-DIMOB
	2631099582	1180096	1180458	+	type II secretory pathway, component PulF	IslandPath-DIMOB
	2631099583	1180771	1181028	+	transposase	IslandPath-DIMOB	SIGI-HMM
	2631099584	1181136	1182140	-	site-specific recombinase XerD	IslandPath-DIMOB	SIGI-HMM
	2631099585	1182137	1183507	-	phage integrase family protein	IslandPath-DIMOB	SIGI-HMM
	2631099586	1183504	1184667	-	site-specific recombinase XerD	IslandPath-DIMOB	SIGI-HMM
	2631099587	1184876	1185652	+	transposase	IslandPath-DIMOB	SIGI-HMM
	2631099588	1185974	1187122	+	succinyldiaminopimelate desuccinylase	IslandPath-DIMOB
Island 6, range: 1,361,884-1,366,652, size (bp): 4,768, gene count: 4
	2631099751	1361884	1362570	-	flagellar basal-body rod modification protein FlgD		SIGI-HMM
	2631099752	1362582	1365908	-	hook-length control protein FliK		SIGI-HMM
	2631099753	1366019	1366279	+	rod binding protein		SIGI-HMM
	2631099754	1366350	1366652	-	hypothetical protein		SIGI-HMM
Island 7, range: 1,368,329-1,372,495, size (bp): 4,166, gene count: 6
	2631099756	1368329	1368613	+	flagellar protein FlaF		SIGI-HMM
	2631099757	1368844	1369014	+	protein FlbT		SIGI-HMM
	2631099758	1369026	1370228	+	protein of unknown function (DUF1217)		SIGI-HMM
	2631099759	1370251	1371621	-	flagellum-specific ATP synthase		SIGI-HMM
	2631099760	1371708	1372085	+	flagellar basal-body rod protein FlgB		SIGI-HMM
	2631099761	1372103	1372495	+	flagellar basal-body rod protein FlgC		SIGI-HMM
Island 8, range: 1,380,904-1,387,664, size (bp): 6,760, gene count: 5
	2631099773	1380904	1383138	-	hypothetical protein		SIGI-HMM
	2631099774	1383135	1384004	-	chemotaxis protein MotA		SIGI-HMM
	2631099775	1384083	1385195	-	flagellar P-ring protein precursor FlgI		SIGI-HMM
	2631099776	1385192	1386193	-	flagellar hook-associated protein 3 FlgL		SIGI-HMM
	2631099777	1386204	1387664	-	flagellar hook-associated protein 1 FlgK		SIGI-HMM
Island 9, range: 1,929,870-1,938,156, size (bp): 8,286, gene count: 5
	2631100311	1929870	1931021	-	protein of unknown function (DUF4268)		SIGI-HMM
	2631100312	1931031	1931225	-	hypothetical protein		SIGI-HMM
	2631100313	1931474	1932739	-	type I restriction enzyme, S subunit		SIGI-HMM
	2631100314	1932778	1934298	-	type I restriction enzyme M protein		SIGI-HMM
	2631100315	1937254	1938156	-	hypothetical protein		SIGI-HMM
Island 10, range: 2,120,410-2,126,173, size (bp): 5,763, gene count: 6
	2631100500	2120410	2120589	-	hypothetical protein		SIGI-HMM
	2631100501	2121292	2122068	-	transposase		SIGI-HMM
	2631100502	2122153	2123157	-	site-specific recombinase XerD		SIGI-HMM
	2631100503	2123154	2124524	-	phage integrase family protein		SIGI-HMM
	2631100504	2124521	2125684	-	site-specific recombinase XerD		SIGI-HMM
	2631100505	2125916	2126173	-	Transposase		SIGI-HMM
Island 11, range: 2,151,809-2,156,687, size (bp): 4,878, gene count: 5
	2631100528	2151809	2152585	-	transposase		SIGI-HMM
	2631100529	2152670	2153674	-	site-specific recombinase XerD		SIGI-HMM
	2631100530	2153671	2155041	-	phage integrase family protein		SIGI-HMM
	2631100531	2155038	2156201	-	site-specific recombinase XerD		SIGI-HMM
	2631100532	2156433	2156687	-	Transposase		SIGI-HMM
Island 12, range: 2,281,330-2,345,149, size (bp): 63,819, gene count: 43
	2631100659	2281477	2283765	+	ribonucleoside-diphosphate reductase class II	IslandPath-DIMOB
	2631100660	2284081	2285178	+	ATPase family protein associated with various cellular activities (AAA)	IslandPath-DIMOB
	2631100661	2285816	2286748	+	transposase	IslandPath-DIMOB	SIGI-HMM
	2631100662	2286836	2288545	-	hypothetical protein	IslandPath-DIMOB	SIGI-HMM
	2631100663	2290051	2290392	-	small multidrug resistance family-3 protein	IslandPath-DIMOB	SIGI-HMM
	2631100664	2290389	2291999	-	transposase	IslandPath-DIMOB	SIGI-HMM
	2631100665	2292047	2292340	-	transposase	IslandPath-DIMOB	SIGI-HMM
	2631100666	2292391	2292759	-	transposase	IslandPath-DIMOB	SIGI-HMM
	2631100667	2292937	2293191	+	Transposase	IslandPath-DIMOB	SIGI-HMM
	2631100668	2293299	2294303	-	site-specific recombinase XerD	IslandPath-DIMOB	SIGI-HMM
	2631100669	2294300	2295670	-	phage integrase family protein	IslandPath-DIMOB	SIGI-HMM
	2631100670	2295667	2296830	-	site-specific recombinase XerD	IslandPath-DIMOB	SIGI-HMM
	2631100671	2297039	2297821	+	transposase	IslandPath-DIMOB	SIGI-HMM
	2631100672	2299188	2299511	+	transposase	IslandPath-DIMOB	SIGI-HMM
	2631100673	2299511	2300416	+	transposase	IslandPath-DIMOB	SIGI-HMM
	2631100674	2300629	2302044	+	hypothetical protein	IslandPath-DIMOB	SIGI-HMM
	2631100675	2305198	2305344	-	hypothetical protein	IslandPath-DIMOB	SIGI-HMM
	2631100676	2306648	2306797	-	hypothetical protein	IslandPath-DIMOB	SIGI-HMM
	2631100677	2307604	2309391	-	TniQ protein	IslandPath-DIMOB	SIGI-HMM
	2631100678	2311158	2312096	-	transcriptional regulator	IslandPath-DIMOB	SIGI-HMM
	2631100679	2312085	2313107	+	predicted permease, DMT superfamily	IslandPath-DIMOB	SIGI-HMM
	2631100680	2313470	2313844	-	hemoglobin	IslandPath-DIMOB	SIGI-HMM
	2631100681	2313917	2315362	-	FAD/FMN-dependent dehydrogenase	IslandPath-DIMOB
	2631100682	2315572	2316261	+	predicted transcriptional regulator	IslandPath-DIMOB	SIGI-HMM
	2631100683	2317336	2318076	+	hypothetical protein	IslandPath-DIMOB	SIGI-HMM
	2631100684	2318073	2320316	+	Mu transposase, C-terminal	IslandPath-DIMOB	SIGI-HMM
	2631100685	2320313	2321302	+	hypothetical protein	IslandPath-DIMOB	SIGI-HMM
	2631100686	2324596	2325528	-	transposase DDE domain-containing protein	IslandPath-DIMOB	SIGI-HMM
	2631100687	2326090	2327562	+	MFS transporter, NNP family, nitrate/nitrite transporter	IslandPath-DIMOB
	2631100688	2327621	2329351	+	serine/threonine protein kinase	IslandPath-DIMOB
	2631100689	2329334	2331952	-	assimilatory nitrate reductase (NADH) alpha subunit apoprotein	IslandPath-DIMOB
	2631100690	2331952	2332281	-	assimilatory nitrite reductase (NAD(P)H) small subunit	IslandPath-DIMOB
	2631100691	2332278	2334716	-	assimilatory nitrite reductase (NAD(P)H) large subunit precursor	IslandPath-DIMOB
	2631100692	2334741	2335475	-	hypothetical protein	IslandPath-DIMOB
	2631100693	2335455	2335988	+	hypothetical protein	IslandPath-DIMOB
	2631100694	2336055	2337440	+	transposase	IslandPath-DIMOB
	2631100695	2337844	2338608	-	transcriptional regulator, DeoR family	IslandPath-DIMOB
	2631100696	2338778	2339746	+	iron(III) transport system substrate-binding protein	IslandPath-DIMOB
	2631100697	2339743	2341449	+	iron(III) transport system permease protein	IslandPath-DIMOB
	2631100698	2341437	2342492	+	carbohydrate ABC transporter ATP-binding protein, CUT1 family	IslandPath-DIMOB
	2631100699	2342492	2343559	+	metallo-beta-lactamase superfamily enzyme	IslandPath-DIMOB
	2631100700	2343583	2344125	+	probable phosphoglycerate mutase	IslandPath-DIMOB
	2631100701	2344158	2344595	+	polynucleotide kinase	IslandPath-DIMOB
Island 13, range: 2,351,819-2,357,999, size (bp): 6,180, gene count: 7
	2631100709	2351819	2353033	-	hypothetical protein		SIGI-HMM
	2631100710	2353127	2353321	+	hypothetical protein		SIGI-HMM
	2631100711	2353983	2354294	-	LysR family regulator		SIGI-HMM
	2631100712	2354343	2354762	+	hypothetical protein		SIGI-HMM
	2631100713	2354964	2356103	+	carbohydrate ABC transporter ATP-binding protein, CUT1 family		SIGI-HMM
	2631100714	2356210	2357082	+	carbohydrate ABC transporter membrane protein 1, CUT1 family		SIGI-HMM
	2631100715	2357079	2357999	+	carbohydrate ABC transporter membrane protein 2, CUT1 family		SIGI-HMM
Island 14 range: 2,369,718-2,376,481, size (bp): 6,763, gene count: 7
	2631100723	2369718	2370494	-	transposase		SIGI-HMM
	2631100724	2370579	2371583	-	site-specific recombinase XerD		SIGI-HMM
	2631100725	2371580	2372950	-	phage integrase family protein		SIGI-HMM
	2631100726	2372947	2374110	-	site-specific recombinase XerD		SIGI-HMM
	2631100727	2374342	2374599	-	transposase		SIGI-HMM
	2631100728	2375066	2375590	-	protein of unknown function (DUF421)		SIGI-HMM
	2631100729	2376329	2376481	-	hypothetical protein		SIGI-HMM
Island 15, range: 2,618,098-2,653,738, size (bp): 35,640, gene count: 23
	2631100964	2618098	2620641	+	tellurite resistance protein	IslandPath-DIMOB	SIGI-HMM
	2631100965	2620604	2621926	+	P-loop protein of unknown function (DUF2791)	IslandPath-DIMOB	SIGI-HMM
	2631100966	2621932	2624064	+	ATP-dependent helicase Lhr and Lhr-like helicase	IslandPath-DIMOB	SIGI-HMM
	2631100967	2624097	2624507	+	transposase	IslandPath-DIMOB	SIGI-HMM
	2631100968	2624501	2624854	+	transposase	IslandPath-DIMOB	SIGI-HMM
	2631100969	2624909	2626459	+	transposase	IslandPath-DIMOB
	2631100970	2627613	2629670	+	putative ATP-dependent endonuclease of the OLD family	IslandPath-DIMOB	SIGI-HMM
	2631100971	2629667	2631397	+	DNA/RNA helicase, superfamily I	IslandPath-DIMOB	SIGI-HMM
	2631100972	2632917	2634443	+	integrase family protein	IslandPath-DIMOB	SIGI-HMM
	2631100973	2634440	2635306	+	DNA replication protein	IslandPath-DIMOB	SIGI-HMM
	2631100974	2635374	2635943	-	hypothetical protein	IslandPath-DIMOB	SIGI-HMM
	2631100975	2638085	2639071	-	dGTPase	IslandPath-DIMOB	SIGI-HMM
	2631100976	2639450	2642887	-	hypothetical protein	IslandPath-DIMOB	SIGI-HMM
	2631100977	2642887	2644062	-	DNA repair exonuclease	IslandPath-DIMOB	SIGI-HMM
	2631100978	2645201	2646235	-	protein of unknown function (DUF1814)	IslandPath-DIMOB	SIGI-HMM
	2631100979	2646957	2647073	-	pyocin activator protein PrtN	IslandPath-DIMOB	SIGI-HMM
	2631100980	2647456	2648850	-	glycosaminoglycan attachment site	IslandPath-DIMOB	SIGI-HMM
	2631100981	2649127	2650089	+	antirestriction protein	IslandPath-DIMOB	SIGI-HMM
	2631100982	2650086	2650481	+	protein of unknown function (DUF2958)	IslandPath-DIMOB	SIGI-HMM
	2631100983	2650444	2650707	-	hypothetical protein	IslandPath-DIMOB	SIGI-HMM
	2631100984	2650672	2651091	+	DNA repair protein RadC	IslandPath-DIMOB	SIGI-HMM
	2631100985	2651209	2653335	+	ParB family protein	IslandPath-DIMOB
	2631100986	2653433	2653738	+	hypothetical protein	IslandPath-DIMOB
Island 16, range: 2,664,585-2,669,156, size (bp): 4,571, gene count: 7
	2631100997	2664585	2664833	+	helix-turn-helix protein		SIGI-HMM
	2631100998	2664939	2665202	+	hypothetical protein		SIGI-HMM
	2631100999	2666222	2666503	+	helix-turn-helix domain-containing protein		SIGI-HMM
	2631101000	2666522	2667694	+	plasmid replication initiator protein		SIGI-HMM
	2631101001	2667694	2668215	+	protein of unknown function (DUF2840)		SIGI-HMM
	2631101002	2668212	2668754	+	conjugative transfer signal peptidase TraF		SIGI-HMM
	2631101003	2668821	2669156	+	hypothetical protein		SIGI-HMM
Island 17, range: 2,673,930-2,678,459, size (bp): 4,529, gene count: 6
	2631101006	2671948	2673933	+	type IV secretion system protein VirD4		SIGI-HMM
	2631101007	2673930	2674364	+	CopG domain-containing protein		SIGI-HMM
	2631101008	2674933	2676204	+	Major Facilitator Superfamily transporter		SIGI-HMM
	2631101009	2676823	2677770	+	type IV secretion system protein VirB11		SIGI-HMM
	2631101010	2677767	2678099	+	type IV secretion system protein VirB2		SIGI-HMM
	2631101011	2678166	2678459	+	type IV secretion system protein VirB3		SIGI-HMM
Island 18, range: 2,697,483-2,713,408, size (bp): 15,925, gene count: 14
	2631101028	2697483	2697764	+	hypothetical protein		SIGI-HMM
	2631101029	2697794	2698759	-	protease FtsH subunit HflC		SIGI-HMM
	2631101030	2698791	2700329	-	membrane protease subunit HflK		SIGI-HMM
	2631101031	2700583	2700702	-	hypothetical protein		SIGI-HMM
	2631101032	2701278	2702702	+	signal transduction histidine kinase		SIGI-HMM
	2631101033	2702809	2703804	-	predicted membrane protein		SIGI-HMM
	2631101034	2704330	2706198	-	apolipoprotein N-acyltransferase		SIGI-HMM
	2631101035	2707192	2707647	-	hypothetical protein		SIGI-HMM
	2631101036	2707651	2708874	-	peptidase family M23		SIGI-HMM
	2631101037	2709034	2709510	-	protein SCO1/2		SIGI-HMM
	2631101038	2710142	2710705	-	thioredoxin		SIGI-HMM
	2631101039	2710798	2711220	-	disulfide bond formation protein DsbB		SIGI-HMM
	2631101040	2711226	2711339	-	hypothetical protein		SIGI-HMM
	2631101041	2712575	2713408	-	phage integrase family protein		SIGI-HMM
Island 19, range: 3,457,688-3,474,663, size (bp): 16,975, gene count: 16
	2631101753	3457846	3458694	-	short-chain dehydrogenase of unknown substrate specificity	IslandPath-DIMOB
	2631101754	3458767	3460440	-	para-nitrobenzyl esterase	IslandPath-DIMOB
	2631101755	3460520	3462082	-	feruloyl esterase	IslandPath-DIMOB
	2631101756	3462370	3463017	+	transcriptional regulator	IslandPath-DIMOB
	2631101757	3463023	3463787	-	DNA-binding domain-containing protein, AraC-type	IslandPath-DIMOB
	2631101758	3464155	3465234	+	predicted dehydrogenase	IslandPath-DIMOB
	2631101759	3465517	3466029	+	hypothetical protein	IslandPath-DIMOB
	2631101760	3466080	3466526	+	putative membrane protein	IslandPath-DIMOB
	2631101761	3466800	3467840	+	transposase	IslandPath-DIMOB
	2631101762	3468015	3469007	-	transposase	IslandPath-DIMOB
	2631101763	3469004	3469243	-	transposase	IslandPath-DIMOB
	2631101764	3469606	3470511	-	transcriptional regulator	IslandPath-DIMOB
	2631101765	3470625	3471764	+	gamma-butyrobetaine dioxygenase	IslandPath-DIMOB
	2631101766	3471761	3472495	+	ribulose-5-phosphate 4-epimerase-like epimerase or aldolase	IslandPath-DIMOB
	2631101767	3472617	3473516	+	LysR family transcriptional regulator, glycine cleavage system transcriptional activator	IslandPath-DIMOB
	2631101768	3473611	3474663	+	putative spermidine/putrescine transport system ATP-binding protein	IslandPath-DIMOB
Island 20, range: 4,236,515-4,297,013, size (bp): 60,498, gene count: 58
	2631102497	4236515	4238650	+	putative calcium-binding protein	IslandPath-DIMOB
	2631102498	4239229	4240566	+	site-specific recombinase XerD	IslandPath-DIMOB	SIGI-HMM
	2631102499	4240637	4241818	-	arabinose efflux permease family protein	IslandPath-DIMOB	SIGI-HMM
	2631102500	4242046	4243404	-	hypothetical protein	IslandPath-DIMOB	SIGI-HMM
	2631102501	4243593	4244186	+	putative threonine efflux protein	IslandPath-DIMOB	SIGI-HMM
	2631102502	4244767	4245435	+	transcriptional regulator	IslandPath-DIMOB	SIGI-HMM
	2631102503	4245520	4246077	+	biotin transport system substrate-specific component	IslandPath-DIMOB
	2631102504	4246074	4247048	+	biotin synthase	IslandPath-DIMOB
	2631102505	4247051	4248463	-	transcriptional regulator, GntR family	IslandPath-DIMOB
	2631102506	4248557	4248985	+	glutamine amidotransferase class-I	IslandPath-DIMOB	SIGI-HMM
	2631102507	4249020	4249277	+	transposase	IslandPath-DIMOB	SIGI-HMM
	2631102508	4249510	4250673	+	site-specific recombinase XerD	IslandPath-DIMOB	SIGI-HMM
	2631102509	4250670	4252040	+	phage integrase family protein	IslandPath-DIMOB	SIGI-HMM
	2631102510	4252007	4253041	+	site-specific recombinase XerD	IslandPath-DIMOB	SIGI-HMM
	2631102511	4253126	4253902	+	transposase	IslandPath-DIMOB	SIGI-HMM
	2631102512	4254171	4254470	+	glutamine amidotransferase class-I	IslandPath-DIMOB	SIGI-HMM
	2631102513	4254611	4255147	+	hypothetical protein	IslandPath-DIMOB	SIGI-HMM
	2631102514	4255225	4255992	+	pyridoxal kinase	IslandPath-DIMOB
	2631102515	4256434	4258095	-	hypothetical protein	IslandPath-DIMOB	SIGI-HMM
	2631102516	4258092	4260032	-	putative ATP-dependent endonuclease of the OLD family	IslandPath-DIMOB	SIGI-HMM
	2631102517	4260651	4261040	+	hypothetical protein	IslandPath-DIMOB	SIGI-HMM
	2631102518	4261444	4261821	+	steroid delta-isomerase	IslandPath-DIMOB	SIGI-HMM
	2631102519	4262079	4262198	-	hypothetical protein	IslandPath-DIMOB	SIGI-HMM
	2631102520	4262594	4263817	+	sugar phosphate permease	IslandPath-DIMOB	SIGI-HMM
	2631102521	4263908	4264453	+	phospholipid-binding protein, PBP family	IslandPath-DIMOB	SIGI-HMM
	2631102522	4264473	4265348	+	phenazine biosynthesis protein PhzF family	IslandPath-DIMOB	SIGI-HMM
	2631102523	4265349	4265894	-	predicted ATPase	IslandPath-DIMOB	SIGI-HMM
	2631102524	4265923	4266822	-	predicted alpha/beta hydrolase	IslandPath-DIMOB	SIGI-HMM
	2631102525	4267042	4267560	+	cupin domain-containing protein	IslandPath-DIMOB	SIGI-HMM
	2631102526	4267557	4268156	+	2-hydroxychromene-2-carboxylate isomerase	IslandPath-DIMOB	SIGI-HMM
	2631102527	4268150	4268623	+	acetyltransferase (GNAT) family protein	IslandPath-DIMOB	SIGI-HMM
	2631102528	4268615	4269082	-	acetyltransferase	IslandPath-DIMOB	SIGI-HMM
	2631102529	4269083	4270024	-	transcriptional regulator, LysR family	IslandPath-DIMOB	SIGI-HMM
	2631102530	4270031	4270144	-	hypothetical protein	IslandPath-DIMOB	SIGI-HMM
	2631102531	4270166	4271068	+	branched chain amino acid aminotransferase apoenzyme	IslandPath-DIMOB	SIGI-HMM
	2631102532	4271059	4271799	-	hypothetical protein	IslandPath-DIMOB	SIGI-HMM
	2631102533	4271891	4272655	+	DNA-binding domain-containing protein, AraC-type	IslandPath-DIMOB	SIGI-HMM
	2631102534	4272820	4273452	+	hypothetical protein	IslandPath-DIMOB	SIGI-HMM
	2631102535	4273956	4274411	+	transcriptional regulator, AsnC family	IslandPath-DIMOB	SIGI-HMM
	2631102536	4274789	4275064	+	LysE type translocator	IslandPath-DIMOB	SIGI-HMM
	2631102537	4275336	4275485	-	hypothetical protein	IslandPath-DIMOB	SIGI-HMM
	2631102538	4275816	4276112	-	hypothetical protein	IslandPath-DIMOB	SIGI-HMM
	2631102539	4276231	4277601	+	predicted methyltransferase (contains TPR repeat)	IslandPath-DIMOB	SIGI-HMM
	2631102540	4278282	4279052	+	phage integrase family protein	IslandPath-DIMOB	SIGI-HMM
	2631102541	4279126	4279419	-	Rrf2 family transcriptional regulator, group III	IslandPath-DIMOB	SIGI-HMM
	2631102542	4281040	4282623	+	glycosyl transferase	IslandPath-DIMOB	SIGI-HMM
	2631102543	4282738	4283547	+	glycosyl transferase family 2	IslandPath-DIMOB	SIGI-HMM
	2631102544	4284602	4286662	+	catalase	IslandPath-DIMOB	SIGI-HMM
	2631102545	4288179	4288784	+	acyl-CoA dehydrogenase/oxidase domain protein	IslandPath-DIMOB	SIGI-HMM
	2631102546	4290069	4290809	-	cAMP-binding protein		SIGI-HMM
	2631102547	4290953	4291348	-	DnaJ-like protein		SIGI-HMM
	2631102548	4291479	4292858	-	serine protease DegQ		SIGI-HMM
	2631102549	4292852	4293139	-	Hsp20/alpha crystallin family protein		SIGI-HMM
	2631102550	4293492	4293776	-	mobile element protein		SIGI-HMM
	2631102551	4293960	4294316	+	hypothetical protein		SIGI-HMM
	2631102552	4294341	4294457	-	hypothetical protein		SIGI-HMM
	2631102553	4294482	4295105	-	transposase		SIGI-HMM
	2631102554	4296420	4297013	-	ETC complex I subunit conserved region		SIGI-HMM
Island 21, range: 4,297,941-4,302,998, size (bp): 5,057, gene count: 5
	2631102556	4297941	4298165	+	hypothetical protein		SIGI-HMM
	2631102557	4298208	4299572	-	Amylo-alpha-1,6-glucosidase		SIGI-HMM
	2631102558	4299600	4300385	+	hypothetical protein		SIGI-HMM
	2631102559	4300430	4301530	-	glycosyltransferase		SIGI-HMM
	2631102560	4301853	4302998	-	monovalent cation:H+ antiporter-2, CPA2 family		SIGI-HMM
Island 22, range: 4,310,139-4,314,424, size (bp): 4,285, gene count: 5
	2631102565	4310139	4310537	+	molecular chaperone (small heat shock protein)		SIGI-HMM
	2631102566	4310578	4311069	+	heat shock protein Hsp20		SIGI-HMM
	2631102567	4311600	4312286	+	LysR family regulator		SIGI-HMM
	2631102568	4312491	4313612	-	type IV secretion system protein VirB10		SIGI-HMM
	2631102569	4313609	4314424	-	type IV secretion system protein VirB9		SIGI-HMM
Island 23, range: 4,320,640-4,326,339, size (bp): 5,699, gene count: 8
	2631102576	4320640	4320972	-	type IV secretion system protein VirB2		SIGI-HMM
	2631102577	4321032	4321355	+	transposase		SIGI-HMM
	2631102578	4321355	4322260	+	transposase		SIGI-HMM
	2631102579	4322224	4323291	-	type IV secretion system protein VirB11		SIGI-HMM
	2631102580	4323749	4324279	-	iron (metal) dependent repressor, DtxR family		SIGI-HMM
	2631102581	4324374	4325660	+	manganese transport protein		SIGI-HMM
	2631102582	4325905	4326339	-	CopG domain-containing protein		SIGI-HMM
	2631102583	4326336	4328321	-	type IV secretion system protein VirD4		SIGI-HMM
Island 24, range: 4,336,759-4,359,487, size (bp): 22,728, gene count: 11
	2631102594	4336759	4337247	-	hypothetical protein		SIGI-HMM
	2631102595	4338151	4338927	-	HNH endonuclease		SIGI-HMM
	2631102596	4338927	4340888	-	putative chromosome segregation SMC protein		SIGI-HMM
	2631102597	4340878	4345353	-	methyltransferase domain-containing protein		SIGI-HMM
	2631102598	4345356	4348121	-	hypothetical protein		SIGI-HMM
	2631102599	4348129	4353306	-	helicase family protein		SIGI-HMM
	2631102600	4353307	4355229	-	hypothetical protein		SIGI-HMM
	2631102601	4355293	4356180	-	predicted transcriptional regulator		SIGI-HMM
	2631102602	4357170	4358096	-	protein of unknown function (DUF2493)		SIGI-HMM
	2631102603	4358095	4358217	+	hypothetical protein		SIGI-HMM
	2631102604	4358453	4359487	-	hypothetical protein		SIGI-HMM
