# Supplementary material for: Genomic, physiologic, and proteomic insights into metabolic versatility in Roseobacter clade bacteria isolated from deep-sea water
Source: Sci Rep. 2016 Oct 20;6:35528. doi: 10.1038/srep35528 (PMC5071866; doi:10.1038/srep35528)
Supplement: Supplementary Table S6 [file srep35528-s7.xls]

## Sheet: JLT2014 Gene Islands
Table S6. Genomic context of predicted genomic islands of P. abyssi JLT2014
	IMG ID	Gene start	Gene end	Strand	Gene annotation	Prediction method 1	Prediction method 2
Island 1, range: 2,693-14,872, size (bp): 12,179, gene count: 12
	2631103855	2693	3949	+	arabinose efflux permease family protein	IslandPath-DIMOB
	2631103856	3956	5788	-	membrane protease FtsH catalytic subunit	IslandPath-DIMOB
	2631103857	6125	6571	+	HSP20 family protein	IslandPath-DIMOB
	2631103858	6599	7000	+	molecular chaperone (small heat shock protein)	IslandPath-DIMOB
	2631103859	7038	7520	+	HSP20 family protein	IslandPath-DIMOB
	2631103860	7507	7626	-	hypothetical protein	IslandPath-DIMOB
	2631103861	7675	10518	+	ATP-dependent Clp protease ATP-binding subunit ClpC	IslandPath-DIMOB
	2631103862	10535	11155	+	hypothetical protein	IslandPath-DIMOB
	2631103863	11193	11699	+	ETC complex I subunit conserved region	IslandPath-DIMOB
	2631103864	11787	12776	+	hypothetical protein	IslandPath-DIMOB
	2631103865	12866	14269	+	serine protease DegQ	IslandPath-DIMOB
	2631103866	14300	14872	+	molecular chaperone GrpE	IslandPath-DIMOB
Island 2, range: 36,225-43,689, size (bp): 7,464, gene count: 8
	2631103889	36225	37181	+	transposase		SIGI-HMM
	2631103890	37560	37910	-	predicted transcriptional regulator		SIGI-HMM
	2631103891	38040	38825	+	cation diffusion facilitator family transporter		SIGI-HMM
	2631103892	39362	39727	+	hypothetical protein		SIGI-HMM
	2631103893	40653	41390	-	LuxR family transcriptional regulator		SIGI-HMM
	2631103894	41803	42297	-	hypothetical protein		SIGI-HMM
	2631103895	42535	42981	-	hypothetical protein		SIGI-HMM
	2631103896	42970	43689	+	hypothetical protein		SIGI-HMM
Island 3, range: 54,920-138,346, size (bp): 83,426, gene count: 73
	2631103905	54920	55141	-	hypothetical protein	IslandPath-DIMOB
	2631103906	55202	57331	-	ParB family protein	IslandPath-DIMOB
	2631103907	57448	57867	-	DNA repair protein RadC	IslandPath-DIMOB
	2631103908	58047	58442	-	protein of unknown function (DUF2958)	IslandPath-DIMOB
	2631103909	58439	59401	-	antirestriction protein	IslandPath-DIMOB
	2631103910	59762	60079	+	DNA-binding protein H-NS	IslandPath-DIMOB
	2631103911	60094	60711	+	pRiA4b ORF-3-like protein	IslandPath-DIMOB
	2631103912	61069	61305	+	pyocin activator protein PrtN	IslandPath-DIMOB
	2631103913	62528	62767	-	transposase	IslandPath-DIMOB
	2631103914	62808	64346	-	hypothetical protein	IslandPath-DIMOB
	2631103915	64330	65475	-	hypothetical protein	IslandPath-DIMOB	SIGI-HMM
	2631103916	65467	66006	+	hypothetical protein	IslandPath-DIMOB	SIGI-HMM
	2631103917	66113	66529	+	hypothetical protein	IslandPath-DIMOB	SIGI-HMM
	2631103918	67786	69810	+	DNA sulfur modification protein DndD	IslandPath-DIMOB	SIGI-HMM
	2631103919	70281	72443	+	DNA/RNA helicase, superfamily II	IslandPath-DIMOB	SIGI-HMM
	2631103920	73019	73144	+	hypothetical protein	IslandPath-DIMOB	SIGI-HMM
	2631103921	74403	75182	-	phosphoadenylyl-sulfate reductase (thioredoxin)	IslandPath-DIMOB	SIGI-HMM
	2631103922	75239	78628	-	hypothetical protein	IslandPath-DIMOB	SIGI-HMM
	2631103923	78628	79587	-	protein of unknown function (DUF4007)	IslandPath-DIMOB	SIGI-HMM
	2631103924	81200	81352	-	hypothetical protein	IslandPath-DIMOB	SIGI-HMM
	2631103925	81428	81601	+	transposase family protein	IslandPath-DIMOB	SIGI-HMM
	2631103926	82698	82814	-	hypothetical protein	IslandPath-DIMOB	SIGI-HMM
	2631103927	83841	84221	+	chromosome (plasmid) partitioning protein ParA	IslandPath-DIMOB	SIGI-HMM
	2631103928	84342	87320	+	putative AbiEii toxin, Type IV TA system	IslandPath-DIMOB	SIGI-HMM
	2631103929	87405	88619	+	Abortive infection C-terminus	IslandPath-DIMOB	SIGI-HMM
	2631103930	88660	89040	+	hypothetical protein	IslandPath-DIMOB	SIGI-HMM
	2631103931	89028	89339	+	putative transcriptional regulator	IslandPath-DIMOB	SIGI-HMM
	2631103932	89413	89583	+	prlF antitoxin for toxin YhaV_toxin	IslandPath-DIMOB
	2631103933	92424	92588	+	hypothetical protein	IslandPath-DIMOB	SIGI-HMM
	2631103934	92664	94961	+	hypothetical protein	IslandPath-DIMOB	SIGI-HMM
	2631103935	95370	95837	+	hypothetical protein	IslandPath-DIMOB	SIGI-HMM
	2631103936	96480	98315	+	hypothetical protein	IslandPath-DIMOB	SIGI-HMM
	2631103937	98312	99709	+	hypothetical protein	IslandPath-DIMOB	SIGI-HMM
	2631103938	99762	100604	-	protein of unknown function (DUF305)	IslandPath-DIMOB	SIGI-HMM
	2631103939	100702	101322	-	Methyltransferase domain-containing protein	IslandPath-DIMOB	SIGI-HMM
	2631103940	101319	101744	-	Cu(I)-responsive transcriptional regulator	IslandPath-DIMOB	SIGI-HMM
	2631103941	101758	104202	-	Cu+-exporting ATPase	IslandPath-DIMOB
	2631103942	104167	104343	+	hypothetical protein	IslandPath-DIMOB
	2631103943	104431	104631	+	copper chaperone	IslandPath-DIMOB
	2631103944	104672	105403	-	protein-disulfide isomerase	IslandPath-DIMOB
	2631103945	105405	105770	-	cytochrome c	IslandPath-DIMOB
	2631103946	105869	107260	-	predicted multicopper oxidase	IslandPath-DIMOB
	2631103947	107305	108063	-	cytochrome c, mono- and diheme variants family	IslandPath-DIMOB
	2631103948	108261	108869	-	cytochrome c556	IslandPath-DIMOB
	2631103949	108913	109257	-	hypothetical protein	IslandPath-DIMOB
	2631103950	109257	109715	-	cytochrome c	IslandPath-DIMOB
	2631103951	109745	110311	-	hypothetical protein	IslandPath-DIMOB
	2631103952	111392	113272	+	suppressor for copper-sensitivity B	IslandPath-DIMOB
	2631103953	113282	114205	-	predicted permease, DMT superfamily	IslandPath-DIMOB	SIGI-HMM
	2631103954	114218	114886	-	hypothetical protein		SIGI-HMM
	2631103955	114967	115905	-	cobalt-zinc-cadmium efflux system protein		SIGI-HMM
	2631103956	116021	117178	-	cytochrome c-type biogenesis protein CcmH		SIGI-HMM
	2631103957	117175	117648	-	cytochrome c-type biogenesis protein CcmH		SIGI-HMM
	2631103958	117645	118211	-	cytochrome c biogenesis protein CcmG, thiol:disulfide interchange protein DsbE	IslandPath-DIMOB	SIGI-HMM
	2631103959	118220	120067	-	cytochrome c-type biogenesis protein CcmF	IslandPath-DIMOB
	2631103960	120276	120587	-	putative membrane protein	IslandPath-DIMOB
	2631103961	120584	121993	-	hypothetical protein	IslandPath-DIMOB
	2631103962	121990	122712	-	two-component system, OmpR family, response regulator	IslandPath-DIMOB
	2631103963	122884	123510	+	calmodulin	IslandPath-DIMOB
	2631103964	123583	123969	+	hypothetical protein	IslandPath-DIMOB
	2631103965	124099	124416	+	Ion channel	IslandPath-DIMOB
	2631103966	124413	125129	+	hypothetical protein	IslandPath-DIMOB
	2631103967	125126	126445	+	amino acid transporter	IslandPath-DIMOB
	2631103968	126497	128854	+	Cu+-exporting ATPase	IslandPath-DIMOB
	2631103969	129201	129326	+	hypothetical protein	IslandPath-DIMOB
	2631103970	129381	129599	+	hypothetical protein	IslandPath-DIMOB
	2631103971	129602	130876	+	copper tolerance protein	IslandPath-DIMOB
	2631103972	131413	131592	+	mobile element protein	IslandPath-DIMOB
	2631103973	131601	132302	+	putative transposase	IslandPath-DIMOB
	2631103974	132766	134265	-	aspartate ammonia-lyase	IslandPath-DIMOB
	2631103975	134557	136137	+	monosaccharide ABC transporter ATP-binding protein, CUT2 family	IslandPath-DIMOB
	2631103976	136174	137160	+	ribose transport system permease protein	IslandPath-DIMOB
	2631103977	137366	138346	+	monosaccharide ABC transporter substrate-binding protein, CUT2 family	IslandPath-DIMOB
Island 4, range: 217,578-222,978, size (bp): 5,400, gene count: 8
	2631104051	217578	217697	+	hypothetical protein		SIGI-HMM
	2631104052	217694	217915	-	hypothetical protein		SIGI-HMM
	2631104053	217954	218601	-	hypothetical protein		SIGI-HMM
	2631104054	218613	218807	-	hypothetical protein		SIGI-HMM
	2631104055	218817	219290	-	protein of unknown function (DUF1833)		SIGI-HMM
	2631104056	219287	219640	-	hypothetical protein		SIGI-HMM
	2631104057	219642	222872	-	gene transfer agent tail tape measure		SIGI-HMM
	2631104058	222865	222978	-	hypothetical protein		SIGI-HMM
Island 5, range: 241,704-263,455, size (bp): 21,731, gene count: 18
	2631104086	241704	241955	+	phage protein	IslandPath-DIMOB
	2631104087	241952	242593	+	HNH endonuclease	IslandPath-DIMOB
	2631104088	242593	242781	+	hypothetical protein	IslandPath-DIMOB
	2631104089	242778	243869	+	site-specific recombinase XerD	IslandPath-DIMOB
	2631104090	244821	245129	+	hypothetical protein	IslandPath-DIMOB
	2631104091	246466	246786	+	hypothetical protein	IslandPath-DIMOB
	2631104092	247329	247514	-	hypothetical protein	IslandPath-DIMOB	SIGI-HMM
	2631104093	247476	250826	+	hypothetical protein	IslandPath-DIMOB	SIGI-HMM
	2631104094	252679	253092	+	resolvase family protein	IslandPath-DIMOB	SIGI-HMM
	2631104095	254048	254935	-	hypothetical protein	IslandPath-DIMOB	SIGI-HMM
	2631104096	255056	256561	+	type I restriction enzyme M protein	IslandPath-DIMOB
	2631104097	256882	257721	+	restriction endonuclease S subunit	IslandPath-DIMOB	SIGI-HMM
	2631104098	257714	258238	+	hypothetical protein; Hypothetical transmembrane protein	IslandPath-DIMOB	SIGI-HMM
	2631104099	258570	259388	-	putative transposase	IslandPath-DIMOB	SIGI-HMM
	2631104100	259412	259678	-	putative transposase	IslandPath-DIMOB	SIGI-HMM
	2631104101	259741	261084	-	integrase	IslandPath-DIMOB	SIGI-HMM
	2631104102	261481	261777	-	3-hydroxyacyl-CoA dehydrogenase, C-terminal domain		SIGI-HMM
	2631104103	261774	263435	-	3-hydroxyacyl-CoA dehydrogenase		SIGI-HMM
Island 6, range: 1,217,758-1,285,194, size (bp): 67,436, gene count: 50
	2631105059	1217758	1218102	+	transposase	IslandPath-DIMOB	SIGI-HMM
	2631105060	1218329	1219006	-	3-oxoacyl-(acyl-carrier protein) reductase	IslandPath-DIMOB	SIGI-HMM
	2631105061	1219320	1220081	+	transcriptional regulator	IslandPath-DIMOB	SIGI-HMM
	2631105062	1221349	1221501	-	MltA-interacting protein MipA	IslandPath-DIMOB	SIGI-HMM
	2631105063	1222561	1222971	+	transposase	IslandPath-DIMOB	SIGI-HMM
	2631105064	1222965	1223318	+	transposase	IslandPath-DIMOB	SIGI-HMM
	2631105065	1223373	1224923	+	transposase	IslandPath-DIMOB	SIGI-HMM
	2631105066	1224930	1225664	+	DNA replication protein	IslandPath-DIMOB	SIGI-HMM
	2631105067	1226943	1228901	-	PAS domain S-box-containing protein	IslandPath-DIMOB	SIGI-HMM
	2631105068	1229097	1230740	+	fatty-acyl-CoA synthase	IslandPath-DIMOB
	2631105069	1230737	1231492	+	amino acid/amide ABC transporter ATP-binding protein 1, HAAT family	IslandPath-DIMOB
	2631105070	1231489	1232244	+	amino acid/amide ABC transporter ATP-binding protein 2, HAAT family	IslandPath-DIMOB
	2631105071	1232264	1233469	+	amino acid/amide ABC transporter substrate-binding protein, HAAT family	IslandPath-DIMOB
	2631105072	1233611	1234105	+	branched-chain amino acid transport system / permease component	IslandPath-DIMOB
	2631105073	1234087	1234416	+	branched-chain amino acid transport system / permease component	IslandPath-DIMOB
	2631105074	1234429	1235352	+	amino acid/amide ABC transporter membrane protein 2, HAAT family	IslandPath-DIMOB
	2631105075	1235405	1235707	+	3-hydroxyacyl-CoA dehydrogenase, NAD binding domain	IslandPath-DIMOB
	2631105076	1235704	1236246	+	3-hydroxyacyl-CoA dehydrogenase, NAD binding domain	IslandPath-DIMOB
	2631105077	1236269	1237021	+	electron transfer flavoprotein beta subunit	IslandPath-DIMOB
	2631105078	1237021	1237941	+	electron transfer flavoprotein alpha subunit apoprotein	IslandPath-DIMOB
	2631105079	1237960	1239747	+	hypothetical protein	IslandPath-DIMOB
	2631105080	1239862	1242057	+	3-hydroxyacyl-CoA dehydrogenase	IslandPath-DIMOB
	2631105081	1242115	1243755	+	fatty-acyl-CoA synthase	IslandPath-DIMOB
	2631105082	1243808	1244983	+	acetyl-CoA C-acetyltransferase	IslandPath-DIMOB
	2631105083	1245068	1245544	+	hypothetical protein	IslandPath-DIMOB
	2631105084	1246113	1246526	+	transposase	IslandPath-DIMOB
	2631105085	1246523	1246873	+	transposase	IslandPath-DIMOB
	2631105086	1246934	1248559	+	transposase	IslandPath-DIMOB
	2631105087	1248556	1249149	+	plasmid protein	IslandPath-DIMOB
	2631105088	1249475	1251025	-	transposase	IslandPath-DIMOB
	2631105089	1251080	1251433	-	transposase		SIGI-HMM
	2631105090	1251427	1251837	-	transposase		SIGI-HMM
	2631105091	1252960	1254633	-	isoquinoline 1-oxidoreductase, beta subunit		SIGI-HMM
	2631105092	1255144	1255434	-	(2Fe-2S) binding domain-containing protein		SIGI-HMM
	2631105093	1258574	1260892	-	isoquinoline 1-oxidoreductase, beta subunit		SIGI-HMM
	2631105094	1260903	1261367	-	isoquinoline 1-oxidoreductase, alpha subunit		SIGI-HMM
	2631105095	1261652	1261957	-	AcrB/AcrD/AcrF family protein		SIGI-HMM
	2631105096	1262296	1264701	-	cation/multidrug efflux pump		SIGI-HMM
	2631105097	1266050	1266754	-	3-oxoacyl-(acyl-carrier protein) reductase		SIGI-HMM
	2631105098	1266999	1268315	-	arabinose efflux permease family protein		SIGI-HMM
	2631105099	1270272	1270694	+	membrane protein, putative		SIGI-HMM
	2631105100	1272517	1272735	-	hypothetical protein		SIGI-HMM
	2631105101	1272903	1273352	-	hypothetical protein		SIGI-HMM
	2631105102	1273460	1274182	-	short-chain alcohol dehydrogenase		SIGI-HMM
	2631105103	1274510	1275187	+	transcriptional regulator		SIGI-HMM
	2631105104	1279495	1280724	-	transposase		SIGI-HMM
	2631105105	1280749	1280985	+	hypothetical protein		SIGI-HMM
	2631105106	1283020	1283259	-	uncharacterized conserved small protein		SIGI-HMM
	2631105107	1283262	1284383	-	type IV secretion system protein VirB10		SIGI-HMM
	2631105108	1284376	1285194	-	type IV secretion system protein VirB9		SIGI-HMM
Island 7, range: 1,291,654-1,300,605, size (bp): 8,951, gene count: 7
	2631105116	1291325	1291657	-	type IV secretion system protein VirB2		SIGI-HMM
	2631105117	1291654	1292652	-	type IV secretion system protein VirB11		SIGI-HMM
	2631105118	1293214	1294986	-	hypothetical protein		SIGI-HMM
	2631105119	1295600	1296607	-	HD domain-containing protein		SIGI-HMM
	2631105120	1296737	1297261	-	hypothetical protein		SIGI-HMM
	2631105121	1297576	1299948	+	hypothetical protein		SIGI-HMM
	2631105122	1300174	1300605	-	CopG domain-containing protein		SIGI-HMM
Island 8, range: 1,311,935-1,317,549, size (bp): 5,614, gene count: 4
	2631105136	1311935	1312372	-	hypothetical protein		SIGI-HMM
	2631105137	1314987	1315895	-	transcriptional regulator		SIGI-HMM
	2631105138	1315994	1316812	+	short-chain dehydrogenase of unknown substrate specificity		SIGI-HMM
	2631105139	1317283	1317549	-	hypothetical protein		SIGI-HMM
Island 9, range: 1,333,144-1,344,527, size (bp): 11,383, gene count: 7
	2631105153	1333144	1333926	+	protein of unknown function (DUF1837)		SIGI-HMM
	2631105154	1333913	1337413	+	DEAD/DEAH box helicase		SIGI-HMM
	2631105155	1338389	1338622	-	hypothetical protein		SIGI-HMM
	2631105156	1339685	1340095	-	phage protein Gp37/Gp68		SIGI-HMM
	2631105157	1340504	1340617	-	hypothetical protein		SIGI-HMM
	2631105158	1340932	1341234	-	hypothetical protein		SIGI-HMM
	2631105159	1343919	1344527	+	Protein of unknown function (DUF2589)		SIGI-HMM
Island 10, range: 1,661,991-1,667,506, size (bp): 5,515, gene count: 5
	2631105455	1661991	1662896	-	chromosome partitioning protein, ParB family		SIGI-HMM
	2631105456	1662920	1663666	-	chromosome partitioning protein		SIGI-HMM
	2631105457	1663722	1664345	-	16S rRNA (guanine527-N7)-methyltransferase		SIGI-HMM
	2631105458	1664342	1666210	-	tRNA uridine 5-carboxymethylaminomethyl modification enzyme		SIGI-HMM
	2631105459	1666223	1667506	-	tRNA modification GTPase trmE		SIGI-HMM
Island 11, range: 1,933,097-1,963,639, size (bp): 30,542, gene count: 13
	2631105717	1933097	1933852	+	Sulfotransferase family protein	IslandPath-DIMOB
	2631105718	1934297	1936414	+	uncharacterized protein involved in exopolysaccharide biosynthesis	IslandPath-DIMOB
	2631105719	1936599	1937789	+	glycosyltransferase	IslandPath-DIMOB
	2631105720	1937793	1937942	-	hypothetical protein	IslandPath-DIMOB
	2631105721	1938440	1954969	-	Ca2+-binding protein, RTX toxin	IslandPath-DIMOB
	2631105722	1955780	1957579	-	ATP-binding cassette, subfamily B	IslandPath-DIMOB
	2631105723	1957992	1958111	-	5-dehydro-4-deoxyglucarate dehydratase	IslandPath-DIMOB
	2631105724	1958151	1959161	+	transposase, IS30 family	IslandPath-DIMOB
	2631105725	1959428	1960747	-	predicted multicopper oxidase	IslandPath-DIMOB
	2631105726	1960821	1961090	-	cytochrome c	IslandPath-DIMOB
	2631105727	1961746	1962507	-	glutaredoxin-like protein	IslandPath-DIMOB
	2631105728	1962518	1963342	-	protein of unknown function (DUF305)	IslandPath-DIMOB
	2631105729	1963517	1963639	+	transposase	IslandPath-DIMOB
Island 12, range: 2,000,667-2,029,439, size (bp): 28,772, gene count: 20
	2631105765	2000667	2001647	+	transposase	IslandPath-DIMOB
	2631105766	2001708	2002175	+	hypothetical protein	IslandPath-DIMOB
	2631105767	2003159	2003350	+	integrase core domain-containing protein	IslandPath-DIMOB
	2631105768	2004362	2005912	-	transposase	IslandPath-DIMOB
	2631105769	2005967	2006314	-	transposase	IslandPath-DIMOB
	2631105770	2006314	2006724	-	transposase	IslandPath-DIMOB	SIGI-HMM
	2631105771	2008370	2010061	-	surface protein 26-residue repeat-containing protein	IslandPath-DIMOB	SIGI-HMM
	2631105772	2010743	2012746	-	hypothetical protein	IslandPath-DIMOB	SIGI-HMM
	2631105773	2012743	2013933	-	ATP-grasp domain-containing protein	IslandPath-DIMOB	SIGI-HMM
	2631105774	2013895	2014053	+	hypothetical protein	IslandPath-DIMOB	SIGI-HMM
	2631105775	2019132	2019671	-	predicted ATPase		SIGI-HMM
	2631105776	2020009	2021643	-	TniQ protein		SIGI-HMM
	2631105777	2021646	2022602	-	AAA domain-containing protein		SIGI-HMM
	2631105778	2022592	2024682	-	Mu transposase, C-terminal		SIGI-HMM
	2631105779	2024771	2026000	-	transposase		SIGI-HMM
	2631105780	2026025	2026180	+	hypothetical protein		SIGI-HMM
	2631105781	2026143	2026643	-	hypothetical protein		SIGI-HMM
	2631105782	2026869	2027129	-	predicted transcriptional regulator		SIGI-HMM
	2631105783	2028331	2029149	-	putative transposase		SIGI-HMM
	2631105784	2029173	2029439	-	putative transposase		SIGI-HMM
Island 13, range: 2,034,472-2,045,525, size (bp): 11,053, gene count: 12
	2631105786	2033021	2034475	+	CRISPR system Cascade subunit CasA	IslandPath-DIMOB
	2631105787	2034472	2034975	+	CRISPR system Cascade subunit CasB	IslandPath-DIMOB
	2631105788	2034972	2036030	+	CRISPR-associated protein, Cse4 family	IslandPath-DIMOB
	2631105789	2036023	2036727	+	CRISPR system Cascade subunit CasD	IslandPath-DIMOB
	2631105790	2036724	2037395	+	CRISPR-associated protein, Cse3 family	IslandPath-DIMOB
	2631105791	2037399	2038340	+	CRISPR-associated protein, Cas1 family	IslandPath-DIMOB
	2631105792	2038324	2038605	+	CRISPR-associated protein, Cas2 family	IslandPath-DIMOB
	2631105793	2038681	2038827	-	hypothetical protein	IslandPath-DIMOB	SIGI-HMM
	2631105794	2038852	2040081	+	transposase	IslandPath-DIMOB	SIGI-HMM
	2631105795	2041545	2042774	-	transposase	IslandPath-DIMOB	SIGI-HMM
	2631105796	2042799	2043197	+	hypothetical protein	IslandPath-DIMOB	SIGI-HMM
	2631105797	2044643	2045182	-	predicted ATPase	IslandPath-DIMOB	SIGI-HMM
Island 14, range: 2,177,206-2,186,438, size (bp): 9,232, gene count: 13
	2631105947	2177206	2177679	+	hypothetical protein		SIGI-HMM
	2631105948	2178065	2178499	+	hypothetical protein		SIGI-HMM
	2631105949	2178805	2179032	+	hypothetical protein		SIGI-HMM
	2631105950	2179098	2179427	+	protein of unknown function (DUF1064)		SIGI-HMM
	2631105951	2179741	2179860	+	hypothetical protein		SIGI-HMM
	2631105952	2179875	2181257	+	replicative DNA helicase		SIGI-HMM
	2631105953	2181969	2182178	+	hypothetical protein		SIGI-HMM
	2631105954	2182289	2182564	+	hypothetical protein		SIGI-HMM
	2631105955	2182720	2182842	+	hypothetical protein		SIGI-HMM
	2631105956	2183061	2183462	+	hypothetical protein		SIGI-HMM
	2631105957	2184472	2184606	+	hypothetical protein		SIGI-HMM
	2631105958	2185071	2185754	+	AAA domain-containing protein		SIGI-HMM
	2631105959	2186121	2186438	+	hypothetical protein		SIGI-HMM
Island 15, range: 2,192,268-2,201,690, size (bp): 9,422, gene count: 12
	2631105965	2190988	2192271	+	phage portal protein, HK97 family		SIGI-HMM
	2631105966	2192268	2193200	+	phage protein		SIGI-HMM
	2631105967	2193193	2193525	+	phage gp6-like head-tail connector protein		SIGI-HMM
	2631105968	2194617	2195021	+	P22_AR-like protein		SIGI-HMM
	2631105969	2194991	2195215	-	hypothetical protein		SIGI-HMM
	2631105970	2195262	2195603	+	hypothetical protein		SIGI-HMM
	2631105971	2195603	2196364	+	anti-repressor protein		SIGI-HMM
	2631105972	2196712	2197125	+	protein of unknown function (DUF3168)		SIGI-HMM
	2631105973	2197143	2197571	+	phage protein, HK97 GP10 family		SIGI-HMM
	2631105974	2197587	2198108	+	phage tail tube protein		SIGI-HMM
	2631105975	2198297	2198497	+	hypothetical protein		SIGI-HMM
	2631105976	2198688	2201690	+	phage tail length tape-measure protein 1		SIGI-HMM
Island 16, range: 2,206,353-2,212,418, size (bp): 6,065, gene count: 5
	2631105980	2206353	2208968	+	hypothetical protein		SIGI-HMM
	2631105981	2209548	2210099	+	hypothetical protein		SIGI-HMM
	2631105982	2210140	2210460	+	hypothetical protein		SIGI-HMM
	2631105983	2210622	2211218	+	hypothetical protein		SIGI-HMM
	2631105984	2211774	2212418	+	putative secretion activating protein		SIGI-HMM
Island 17, range: 2,654,758-2,665,208, size (bp): 10,450, gene count: 8
	2631106417	2654758	2655576	-	putative transposase		SIGI-HMM
	2631106418	2655600	2655866	-	putative transposase		SIGI-HMM
	2631106419	2656301	2659234	-	DNA helicase-4		SIGI-HMM
	2631106420	2660386	2660817	+	hypothetical protein		SIGI-HMM
	2631106421	2660880	2663057	+	Mu transposase, C-terminal		SIGI-HMM
	2631106422	2663225	2664043	+	AAA domain-containing protein		SIGI-HMM
	2631106423	2664612	2665208	-	SagB-type dehydrogenase domain-containing protein		SIGI-HMM
	2631106424	2665205	2665678	-	hypothetical protein		SIGI-HMM
Island 18, range: 2,887,961-2,910,595, size (bp): 22,634, gene count: 17
	2631106655	2887961	2888680	+	putative ABC transport system ATP-binding protein	IslandPath-DIMOB
	2631106656	2888684	2889889	+	putative ABC transport system permease protein	IslandPath-DIMOB
	2631106657	2890018	2890437	+	integrase	IslandPath-DIMOB	SIGI-HMM
	2631106658	2890394	2890561	+	integrase	IslandPath-DIMOB	SIGI-HMM
	2631106659	2891047	2895045	-	putative membrane protein	IslandPath-DIMOB	SIGI-HMM
	2631106660	2895536	2895946	+	transposase	IslandPath-DIMOB	SIGI-HMM
	2631106661	2895946	2896293	+	transposase	IslandPath-DIMOB	SIGI-HMM
	2631106662	2896348	2897898	+	transposase	IslandPath-DIMOB	SIGI-HMM
	2631106663	2898095	2898913	-	putative transposase	IslandPath-DIMOB	SIGI-HMM
	2631106664	2898937	2899203	-	putative transposase	IslandPath-DIMOB	SIGI-HMM
	2631106665	2899266	2899787	-	hypothetical protein	IslandPath-DIMOB	SIGI-HMM
	2631106666	2899784	2902309	-	type I restriction enzyme M protein	IslandPath-DIMOB	SIGI-HMM
	2631106667	2902320	2904869	-	type I restriction enzyme, R subunit	IslandPath-DIMOB	SIGI-HMM
	2631106668	2907642	2907980	+	hypothetical protein	IslandPath-DIMOB	SIGI-HMM
	2631106669	2908058	2908315	+	putative Holin-X, holin superfamily III	IslandPath-DIMOB	SIGI-HMM
	2631106670	2908455	2909105	+	protein-L-isoaspartate(D-aspartate) O-methyltransferase	IslandPath-DIMOB
	2631106671	2909150	2910595	+	outer membrane protein	IslandPath-DIMOB
Island 19, range: 3,177,536-3,183,551, size (bp): 6,015, gene count: 5
	2631106938	3177536	3177745	+	hypothetical protein		SIGI-HMM
	2631106939	3177712	3178980	-	site-specific recombinase XerD		SIGI-HMM
	2631106940	3179448	3179768	-	hypothetical protein		SIGI-HMM
	2631106941	3179811	3180119	-	hypothetical protein		SIGI-HMM
	2631106942	3180942	3183551	-	hypothetical protein		SIGI-HMM
Island 20, range: 4,235,099-4,241,191, size (bp): 6,092, gene count: 8
	2631107990	4235099	4235587	+	hypothetical protein		SIGI-HMM
	2631107991	4235625	4236179	+	peptidase family M48		SIGI-HMM
	2631107992	4236606	4236866	+	Hsp20/alpha crystallin family protein		SIGI-HMM
	2631107993	4236882	4237280	+	molecular chaperone (small heat shock protein)		SIGI-HMM
	2631107994	4237322	4237813	+	HSP20 family protein		SIGI-HMM
	2631107995	4238992	4239231	-	uncharacterized conserved small protein		SIGI-HMM
	2631107996	4239234	4240355	-	type IV secretion system protein VirB10		SIGI-HMM
	2631107997	4240352	4241191	-	type IV secretion system protein VirB9		SIGI-HMM
